# Supplementary material for: Food insecurity and water management shocks in Saudi Arabia: Bayesian VAR analysis
Source: PLoS One. 2024 Jan 24;19(1):e0296721. doi: 10.1371/journal.pone.0296721 (PMC10807787; doi:10.1371/journal.pone.0296721)
Supplement: S1 File — (XLSX) [file pone.0296721.s001.xlsx]

## Sheet: orginal data 
Year	FIMI	GDP Deflator	rural population	urban population	GDPR is the growth rate of GDP per capita	is contribution of agricultural to GDP growth	Exchange rates - Annual	Temperature change	WUEA	WUEI	WUIS	LWSA	LWSI	LWSS
2000	22.7755	51.8428	4184.49	16579.8	3.22646	4.92111	3.75	0.742	0.980341	661.236	69.3463	719.17	11.35	89.24
2001	20.6703	50.9891	4244.34	17059.2	-3.72117	5.17119	3.75	0.864	0.997055	485.267	75.3173	731.68	14.43	86.54
2002	21.0954	54.0265	4314.58	17591.7	-5.50513	5.07729	3.75	1.083	0.932439	389.985	75.0885	746.17	17.53	84.09
2003	19.7086	55.2781	4391.75	18164.7	8.01558	4.50456	3.75	0.976	0.902296	390.287	81.2877	756.47	20.51	81.19
2004	20.654	61.3898	4470.67	18758.2	4.80345	3.90115	3.75	0.95	0.827491	384.874	85.7752	768.15	23.5	78.48
2005	20.7113	73.7596	4546.99	19358.7	2.54399	3.22081	3.74708	0.507	0.704256	410.218	78.2196	788.67	25.54	80.61
2006	19.2003	82.2953	4619.63	19958.7	-0.073622	2.94857	3.745	1.155	0.647435	397.028	77.0522	830.15	28.3	84.89
2007	18.9394	89.2373	4690.06	20562.5	-0.928231	2.77019	3.7475	0.678	0.636398	393.466	75.9374	817.99	29.54	88.6
2008	19.4236	105.023	4760.49	21180.3	3.3607	2.31687	3.75	0.862	0.58139	431.809	70.161	805.69	30.81	92.42
2009	20.5889	88.5206	4834.48	21827	-4.7873	2.85409	3.75	0.991	0.721707	335.102	91.3169	793.24	32.13	96.35
2010	19.2834	103.738	4913.57	22512.1	2.00892	2.64028	3.75	2.137	0.722128	363.758	86.2231	780.61	33.49	100.41
2011	22.8557	119.848	4997.62	23240.4	6.70432	2.17143	3.75	0.821	0.673277	426.813	80.5388	767.82	34.89	104.6
2012	22.702	124.661	5084.19	24002.2	2.20331	2.07935	3.75	1.204	0.701089	431.415	84.7827	754.83	36.34	108.94
2013	21.6955	123.145	5168.52	24776	-0.36669	2.15731	3.75	1.183	0.701721	400.364	86.7521	748.78	35.75	109.71
2014	21.9037	120.349	5244.48	25532.2	0.754003	2.22698	3.75	1.264	0.713704	378.638	91.1341	749.35	35.54	109.82
2015	21.9761	100	5307.9	26249.2	1.47708	2.61939	3.75	1.91	0.822749	293.333	115.537	795.95	37.33	115.59
2016	20.62	96.9536	5357.47	26918.2	-0.60381	2.68563	3.75	1.556	0.90272	272.436	118.211	768.63	39.42	121.53
2017	20.6302	104.289	5394.59	27543.6	-2.71381	2.52847	3.75	1.799	0.869515	292.33	111.461	786.06	40.94	128.96
2018	21.8962	116.291	5430.65	27233.1	0.605727	2.22445	3.75	1.874	0.789882	231.261	99.7685	794.56	52.47	127.13
2019	21.9963	116.857	5494.75	27792.3	0.530022	2.23334	3.75	1.803	0.786056	222.21	104.082	794.56	52.47	127.13
2020	22.0963	128.241	5558.84	28351.5	0.526965	2.56257	3.75	1.565	0.72432	247.584	109.081	792.28	50.2994	129.19

## Sheet: WUS
Year	FIMI	WUEA	WUEI	WUIS
2000	22.7755	0.980341	661.236	69.3463
2001	20.6703	0.997055	485.267	75.3173
2002	21.0954	0.932439	389.985	75.0885
2003	19.7086	0.902296	390.287	81.2877
2004	20.654	0.827491	384.874	85.7752
2005	20.7113	0.704256	410.218	78.2196
2006	19.2003	0.647435	397.028	77.0522
2007	18.9394	0.636398	393.466	75.9374
2008	19.4236	0.58139	431.809	70.161
2009	20.5889	0.721707	335.102	91.3169
2010	19.2834	0.722128	363.758	86.2231
2011	22.8557	0.673277	426.813	80.5388
2012	22.702	0.701089	431.415	84.7827
2013	21.6955	0.701721	400.364	86.7521
2014	21.9037	0.713704	378.638	91.1341
2015	21.9761	0.822749	293.333	115.537
2016	20.62	0.90272	272.436	118.211
2017	20.6302	0.869515	292.33	111.461
2018	21.8962	0.789882	231.261	99.7685
2019	21.9963	0.786056	222.21	104.082
2020	22.0963	0.72432	247.584	109.081

## Sheet: abbreviation 
					Water Use Efficiency [US$/m3] (Agriculture)					WUEA
					Water Use Efficiency [US$/m3] (Industries)					WUEI
					Water Use Efficiency [US$/m3] (Services)					WUIS
					Level of water stress: (%) (Agriculture)					LWSA
					Level of water stress: (%) (Agriculture)					LWSI
					Level of water stress: (%) (Services)					LWSS
